# Supplementary material for: Development of Efficient One-Pot Methods for the Synthesis of Luminescent Dyes and Sol–Gel Hybrid Materials
Source: Materials (Basel). 2021 Dec 28;15(1):203. doi: 10.3390/ma15010203 (PMC8746091; doi:10.3390/ma15010203)
Supplement: Supplementary file 1 [file materials-15-00203-s001.zip]

Archive with 1 entries (1 files):
- materials-1473764-SM.pdf
